# Supplementary material for: HRAMS Proteomics Insights on the Anti-Filarial Effect of Ocimum sanctum: Implications in Phytochemical-Based Drug-Targeting and Designing
Source: Proteomes. 2024 Dec 27;13(1):2. doi: 10.3390/proteomes13010002 (PMC11755628; doi:10.3390/proteomes13010002)
Supplement: Supplementary file 1 [file proteomes-13-00002-s001.zip]

Archive with 1 entries (1 files):
- proteomes-3234101-supplementary.pdf
